# Supplementary material for: Machine Learning Assisted Classification of Cell Lines and Cell States on Quantitative Phase Images
Source: Cells. 2021 Sep 29;10(10):2587. doi: 10.3390/cells10102587 (PMC8533984; doi:10.3390/cells10102587)
Supplement: Supplementary file 1 [file cells-10-02587-s001.zip]

Archive with 1 entries (1 files):
- cells-1376145-SI.pdf
